# Supplementary material for: A small and vigorous black hole in the early Universe
Source: Nature. 2024 Jan 17;627(8002):59–63. doi: 10.1038/s41586-024-07052-5 (PMC10917688; doi:10.1038/s41586-024-07052-5)
Supplement: Supplementary file 1 — Figure 1 data [file 41586_2024_7052_MOESM1_ESM.csv]

Fig1a: Figure1a
obs_wave	flux	error
2.7709072	0.0824625594891327	0.023827516914821200
2.7719753800000000	0.045142173980360000	0.02873091987090250
2.77304356	0.031349039523741500	0.02635278506782380
2.77411174	0.026920762949913700	0.025289926179484500
2.7751799200000000	0.05046844418155860	0.026378040812287300
2.7762481	0.048540973776295300	0.024378909860226200
2.77731628	0.030275945611196200	0.026590092898347700
2.77838446	0.021835028170758600	0.0241699810156189
2.77945264	0.018395873143002300	0.025955890609644400
2.7805208200000000	0.08409878871001210	0.02878235788330480
2.781589	0.017083559529900000	0.026291617053560400
2.7826571800000000	-0.006309652397632130	0.026270253534323500
2.7837253600000000	0.03342181949112860	0.02616113145049510
2.78479354	0.06246797803467450	0.025381469660809600
2.7858617200000000	0.04215123757461250	0.023222361863334900
2.7869299	0.06767163353064410	0.021135219288808900
2.78799808	0.03771612220776830	0.021693720600022600
2.7890662600000000	0.021169192590081100	0.02473578594175970
2.79013444	0.028668625380522600	0.025937437219914800
2.79120262	0.02260171759763450	0.023979629331173800
2.7922708	0.03816768928991670	0.022986381995590900
2.79333898	-0.004295509087675980	0.022847094294973500
2.7944071600000000	0.0492400525353239	0.024440685369384900
2.79547534	0.05153942572397480	0.026197658958740300
2.7965435200000000	0.03289643308956770	0.02421514969792350
2.7976117000000000	0.04117779797203180	0.027137914909957200
2.79867988	0.0169661304437765	0.030573320935318500
2.7997480600000000	0.024106638182786200	0.027648439633905000
2.80081624	0.04899561616523630	0.028365817709845100
2.80188442	0.0473078642223834	0.02453643532171830
2.8029526000000000	0.02257895668366080	0.024165955529640300
2.80402078	0.043223546759539500	0.02439307036524980
2.80508896	0.039390229837790900	0.02528173557039720
2.80615714	0.05913892001860850	0.026243584261456
2.80722532	0.08631770345106120	0.028071844481493200
2.8082935	0.030404058782645700	0.027127444633026600
2.80936168	0.04893794242059290	0.02804499482628300
2.8104298600000000	0.12013571112063200	0.028781108877465700
2.8114980400000000	0.08168216489164980	0.02547507045483560
2.81256622	0.09758189205967380	0.0279095516873684
2.8136344000000000	0.11415997425066200	0.02634804754243230
2.81470258	0.10022322537756100	0.028183050234034500
2.81577076	0.08022096152554240	0.027314637484120000
2.8168389400000000	0.038813629889853900	0.025185020469571800
2.81790712	0.03472341624859230	0.027928275100291500
2.8189753000000000	0.022521107337824100	0.02501842472707040
2.82004348	0.0991179577393047	0.02495252654960920
2.82111166	0.06743788684184980	0.025341761527651500
2.82217984	0.05847379134416760	0.025026769537999600
2.8232480200000000	0.09085534039573830	0.023907029196557700
2.8243162000000000	0.0785967958619951	0.024355629701342900
2.8253843800000000	0.03619135769745170	0.024673679074969800
2.82645256	-0.005114632142260440	0.025624676145772100
2.8275207400000000	0.007811164439372340	0.02641874882283980
2.82858892	0.07751184321835190	0.0251815280850954
2.8296571	0.069069528995181	0.02571393703358610
2.8307252800000000	0.061581438266540000	0.02498932531757330
2.83179346	0.05410659075672720	0.027441994560324900
2.8328616400000000	0.048385669702904200	0.024033190075755400
2.83392982	0.07516779990456560	0.02547704655108210
2.8349980000000000	0.06071761814292480	0.023801398645245400
2.83606618	0.04284364192050880	0.023860574029940300
2.8371343600000000	0.0384544647122566	0.023917132835589600
2.8382025400000000	0.06171502083742720	0.024318566856197600
2.8392707200000000	0.061606378825241100	0.024719737966234400
Fig1b: Figure1b
obs_wave	flux	error
1.69097722	0.22975079197926900	0.053112482980162200
1.6920454	0.20877989706281000	0.05665112886759120
1.6931135800000000	0.08852170769949830	0.06483841232467810
1.69418176	0.3077228966644180	0.057370937797774900
1.69524994	0.17396420215674000	0.05280263373615790
1.6963181200000000	0.10430230978802500	0.05708253777073030
1.6973863000000000	0.10009917958331500	0.05521064221548210
1.6984544800000000	0.05077800404516650	0.05254554498000850
1.69952266	0.1784003586868480	0.05777550847487000
1.70059084	0.03207059774362690	0.06115334506431300
1.70165902	0.058595417268157500	0.05312470722484640
1.7027272	0.08613894460215380	0.05444990764048130
1.70379538	0.22286156338398900	0.05384540077638710
1.70486356	0.1373682017395420	0.052323021140558900
1.70593174	0.09220690779577270	0.05818339316411690
1.7069999200000000	0.1408784082125040	0.056522586542073900
1.7080681	0.060680737796790200	0.05339332560128690
1.70913628	0.16805029352870700	0.053404600693898500
1.71020446	0.23783184009965000	0.060689309409653100
1.7112726400000000	0.13055450594637800	0.05084251911635920
1.7123408200000000	0.10403493629235500	0.054711063677168000
1.713409	0.1565402798672260	0.05171609902107520
1.71447718	0.16539681085674000	0.06156101987116850
1.71554536	0.14601527357337300	0.05256031544315420
1.71661354	0.11567664849976300	0.05481057366710970
1.71768172	0.12322139833716400	0.049315503370778200
1.7187499	0.16624061853989900	0.05142762515968090
1.71981808	0.14383601850050900	0.04943826730730670
1.7208862600000000	0.17204658481151700	0.05878469174191970
1.72195444	0.15069248549520100	0.053540912090082100
1.72302262	0.16240754109166400	0.051011232779841600
1.7240908	0.35186869126199100	0.05144819662788200
1.72515898	0.5327354105357270	0.053504611484889500
1.7262271600000000	0.35890905416995500	0.05062210436146800
1.72729534	0.21028410806672000	0.053488380546633700
1.72836352	0.18477098025317200	0.05129527184731960
1.7294317	0.19578826325451600	0.05850160216730450
1.73049988	0.17217909487963800	0.05088510139339590
1.73156806	0.08091113394975980	0.050481624933603000
1.73263624	0.16721729585822100	0.05656007931171170
1.73370442	0.1518268278120940	0.05016429510197100
1.7347726	0.11182965221417600	0.04773658812748110
1.7358407800000000	0.05478471434624600	0.05003451520637580
1.7369089600000000	0.13135666427848600	0.05354690979653730
1.73797714	0.10947036631726800	0.050771598620705900
1.73904532	0.1696209469443390	0.05632378033323910
1.7401135000000000	0.20068559029789400	0.06063567160346180
1.74118168	0.21002139517819100	0.06373740853253880
1.74224986	0.009236338776847100	0.06470053235953430
1.74331804	0.18897818798318800	0.058620775572639200
1.74438622	0.2140609634887850	0.06119578600049160
1.7454544	0.18265481402820500	0.05511351256165780
1.74652258	0.2835470898496010	0.056367593785444900
1.74759076	0.23921045772427500	0.05257356564815600
1.74865894	0.25480670157715200	0.05139157434598110
1.74972712	0.050931240335381700	0.048961933733447300
1.7507953000000000	0.11188156867146000	0.04853431545877480
1.75186348	0.17037233747737000	0.05037938049005980
1.75293166	0.13704656791350100	0.04904778996129560
1.7539998400000000	0.2215647725797120	0.05084803139460010
1.75506802	0.1012453962437670	0.04814474717322080
1.7561362	0.13303314417278600	0.04898230785589310
1.75720438	0.1345927701543380	0.05104126002882480
1.75827256	0.16088461729736700	0.05308923795664410
1.75934074	0.07635719200135370	0.04586275107303210
Fig1c: Figure1c
obs_wave	flux	error
1.694726114616720	0.1962113745334100	0.03180030422839680
1.6955962461148900	0.15926807666712700	0.03134392811132290
1.6964663776130700	0.1242064604719000	0.034410108209453300
1.697336509111250	0.12762803821539800	0.03525721388254530
1.6982066406094300	0.09539017377563970	0.036231324075701700
1.6990767721076000	0.09769181483849120	0.03576670413660610
1.699946903605780	0.09531935462951530	0.03273289087542610
1.7008170351039600	0.05506601266819750	0.03346364127023990
1.7016871666021400	0.08521233200691320	0.03407215813976750
1.702557298100310	0.07841626313508600	0.037194613345762000
1.7034274295984900	0.17921309286610500	0.036533122140507200
1.7042975610966700	0.149460412743642	0.031691323634919600
1.705167692594850	0.11637440254855900	0.03268065434789450
1.7060378240930200	0.153447917210435	0.035473706786092500
1.7069079555912000	0.18144087715787500	0.037923274572173400
1.707778087089380	0.10304312533560400	0.037457053016846300
1.7086482185875500	0.10569094268323200	0.032982613478675800
1.7095183500857300	0.16562414580899700	0.032404658486149500
1.710388481583910	0.1866495076168170	0.03512671609470590
1.7112586130820900	0.16081693897939100	0.03470882515836240
1.7121287445802600	0.16940739420243200	0.037404702005864200
1.7129988760784400	0.15927264396321500	0.03376714914045110
1.7138690075766200	0.1408199554155070	0.03270154990197950
1.7147391390748000	0.14458097145059800	0.03293274940542630
1.7156092705729700	0.15823550368857200	0.03359964203847100
1.7164794020711500	0.14735300146982700	0.03651424947256660
1.7173495335693300	0.15148987553264400	0.03671222370071540
1.7182196650675000	0.180230316005544	0.03237558674067980
1.7190897965656800	0.15650217534885400	0.030028367867938800
1.7199599280638600	0.1611340075401420	0.031887523380280200
1.7208300595620400	0.17207216908628700	0.03905568758328250
1.7217001910602100	0.13304509622901300	0.03761944242259430
1.7225703225583900	0.18447988005246400	0.03323018788894350
1.7234404540565700	0.2809251472470330	0.02911916469011410
1.7243105855547500	0.39394518491745700	0.03172798582484680
1.7251807170529200	0.4949602114475420	0.035472953244070300
1.7260508485511000	0.3396777601779200	0.03483782154412280
1.7269209800492800	0.23369066300541500	0.036150128326227300
1.7277911115474600	0.18103668033224900	0.03065912830064700
1.7286612430456300	0.16665870403864400	0.03049362242050100
1.7295313745438100	0.1850742821651250	0.033807846052319100
1.7304015060419900	0.17613812719879400	0.03374084719115680
1.7312716375401600	0.10209010130374100	0.0359594128409541
1.7321417690383400	0.1769084467788170	0.03314689880732910
1.7330119005365200	0.15193455401749900	0.030725232711718100
1.7338820320347000	0.11839022396745200	0.029531833853590000
1.734752163532870	0.1370147598238010	0.03316069046035360
1.7356222950310500	0.12512438672477700	0.03673566222132630
1.7364924265292300	0.12068414291515900	0.03474645388766280
1.737362558027410	0.08144184023915680	0.029174164871659100
1.7382326895255800	0.14652872048795200	0.03063114707271060
1.7391028210237600	0.18114793126916200	0.035565001854664900
1.739972952521940	0.09506574029819640	0.03742313921710990
1.7408430840201200	0.14902370792054400	0.03960532585407550
1.7417132155182900	0.07306226515843580	0.03446907989205930
1.74258334701647	0.09371279767672620	0.03210502941921600
1.7434534785146500	0.12187567973280900	0.033232413934517300
1.7443236100128200	0.14158412385627400	0.03643351099296450
1.745193741511000	0.18502148954182200	0.036091388059415400
1.7460638730091800	0.20488775981266700	0.033664825367853700
1.7469340045073600	0.19959258433727100	0.029597362194497200
1.747804136005530	0.21096354384160000	0.030801298633171900
1.7486742675037100	0.1667987836536090	0.033918725194391100
1.7495443990018900	0.04476229399447380	0.03483718655860640
1.750414530500070	0.08974501701131840	0.033015495894739200
1.7512846619982400	0.17761087122453300	0.02993943080608450
1.7521547934964200	0.1899344080341970	0.029674394098308700
1.753024924994600	0.19062728618014300	0.03228245474155580
1.7538950564927800	0.20687174942949800	0.0367681575740476
1.754765187990950	0.13718323037619800	0.03555508945560540
1.75563531948913	0.14013757605549700	0.03135156623127060
1.7565054509873100	0.13751822985564600	0.02921263703705280
1.7573755824854800	0.1554609360088420	0.03166563515316370
1.758245713983660	0.15451836047863600	0.036585233735678500
1.7591158454818400	0.0747440437806681	0.035646252225170900
1.7599859769800200	0.141453770272614	0.03211516951898180
1.7608561084781900	0.1182721531397710	0.02739222265838220
1.7617262399763700	0.10689457192620800	0.027492623032180300
1.762596371474550	0.09563465200256310	0.032023572883804000
1.7634665029727300	0.15298269256473600	0.033376065670893000
1.7643366344709000	0.10135741120567600	0.03499074953883750
1.7652067659690800	0.07907021279537830	0.028386538956555200
1.766076897467260	0.08468641255734040	0.026267838194340200
1.7669470289654400	0.14190712722965700	0.029272720695308900
1.7678171604636100	0.12543614169714000	0.03303955358014000
1.7686872919617900	0.1200076165491830	0.03444477788729290
1.7695574234599700	0.1444208371046960	0.03183935904796050
1.770427554958150	0.15387345010195200	0.028399377818898000
1.7712976864563200	0.14952279569051800	0.029254748604609700
1.7721678179545000	0.1314088794163900	0.03462708507950710
1.773037949452680	0.1279657400480750	0.03556077548128140
1.773908080950850	0.09836700177534710	0.03593428014013090
1.7747782124490300	0.11033649906639700	0.03068505576592540
Fig1d: Figure1d
obs_wave	flux	error
1.7520967847298800	1.443744491407910	0.21625492078769100
1.753372977593870	1.5149886668860800	0.21610157740229500
1.7546491704578600	1.1220110200631200	0.22761810720929300
1.755925363321860	1.1173126356532900	0.23111269180406500
1.757201556185850	1.1275690217187100	0.2401701950075210
1.7584777490498400	0.9785637369943430	0.22388303531430900
1.759753941913840	0.9062071115252160	0.21070492749536700
1.7610301347778300	0.8628683792304310	0.21210993408636800
1.762306327641820	0.7915537237760900	0.23103273905290800
1.7635825205058200	1.1163581857555800	0.2244401241396990
1.76485871336981	0.6814317639560240	0.21346564046979000
1.7661349062338000	0.6774533320772150	0.20014394872213200
1.7674110990978000	1.103448802464520	0.21446935791510500
1.7686872919617900	0.9669317639925140	0.2340277443082260
1.7699634848257800	1.1334449857223000	0.24052039659681600
1.7712396776897800	1.1487748318029400	0.21950803109848300
1.7725158705537700	1.0474980545419000	0.22298421604579700
1.7737920634177600	0.9341927710131350	0.2401618878421220
1.7750682562817600	0.7558566163549740	0.24156690186502600
1.7763444491457500	0.5791693352007790	0.24059197676033600
1.7776206420097400	1.1589440191824700	0.22943753613416900
1.7788968348737400	1.1999811699192400	0.23142126058415600
1.7801730277377300	1.1608168934476500	0.24804349573803400
1.7814492206017200	0.8530986714309430	0.25204105468473900
1.7827254134657200	0.8044050652098830	0.24225217522740700
1.7840016063297100	0.6005559801504720	0.22151920873759500
1.7852777991937000	0.5304968343779500	0.21020519791470600
1.7865539920577000	0.5864469189180820	0.21924208776094400
1.7878301849216900	0.75057695944965	0.23493004581206700
1.7891063777856800	1.2624225019751300	0.25868963105142100
1.7903825706496800	0.38411679959987800	0.2355363639397020
1.7916587635136700	0.45816116620884100	0.21236117617869600
1.792934956377670	-0.11862115495358800	0.21725282832083300
1.7942111492416600	-0.034373011383816400	0.23085674376650700
1.7954873421056500	0.35809816124891600	0.22911466487415500
1.7967635349696500	0.5712068364908740	0.21858244265263100
1.7980397278336400	1.1879031136847400	0.2117010084800010
1.7993159206976300	1.4427687716779200	0.22026746509208400
1.8005921135616300	1.6351309926773700	0.25256127429648900
1.8018683064256200	1.9437285633341600	0.26699639679676900
1.8031444992896100	1.3286974566904100	0.23789810353284000
1.8044206921536100	1.7493988292505900	0.22966766108351300
1.8056968850176000	1.318895077487780	0.22219417944881100
1.8069730778815900	1.3492631041230600	0.2541533405434630
1.8082492707455900	1.3769001737409600	0.23427408419884500
1.8095254636095800	1.0172693045281000	0.22894760980024800
1.8108016564735700	0.5135582622935490	0.22218534198894100
1.8120778493375700	0.8843318760014010	0.22385986110318000
1.8133540422015600	1.1680095003305700	0.22903280756521000
1.8146302350655500	1.667087909793220	0.2631140187044390
1.8159064279295500	1.1119047296121800	0.25671787837794700
1.81718262079354	1.217925530045170	0.2454454068889170
1.8184588136575300	1.2532434854890500	0.25300743455488300
1.819735006521530	1.0177026076931400	0.2495203850498000
1.8210111993855200	1.1928820984488700	0.2583374977112500
1.822287392249510	0.7251642784124420	0.2736776310614280
1.823563585113510	0.902759660723771	0.2418945863502260
1.8248397779775000	0.6690124882468140	0.237331738304659
1.826115970841490	1.065022240430070	0.24833750354978300
1.8273921637054900	0.9959505790419010	0.25935227324374200
1.828668356569480	1.1954176820354500	0.2655049718579020
1.829944549433470	0.8645735693011890	0.26331866972141100
1.831220742297470	0.8045867945262210	0.2573970591865210
1.832496935161460	1.083283031429660	0.24289838850500100
1.8337731280254500	0.8679979813272000	0.24774327633733000
1.835049320889450	0.3946866822457710	0.2664553581551100
1.836325513753440	1.146015563033570	0.2841544718311560
1.837601706617440	1.0644990143247900	0.2546114043038210
1.838877899481430	1.6062321204994500	0.28757360332158700
1.8401540923454200	0.6086965492375330	0.28567792857158500
1.841430285209420	0.7418360933200260	0.2761022823251130
1.8427064780734100	0.8665284362182240	0.27157327539379400
1.843982670937400	1.2804466277350100	0.2504149636531050
Fig1e: Figure1e
obs_wave	flux	error
1.520273195999900	0.219994704310668	0.06872107451515020
1.5209095599999000	0.16792422664388000	0.07355429652727680
1.5215459239999000	0.2197278215094820	0.06779614080880480
1.5221822879999000	0.15874870001148300	0.06552827331041620
1.5228186519999000	0.20219472779797700	0.06387599120841340
1.5234550159999000	0.2611868631338490	0.06467128513692780
1.5240913799999000	0.20437084437369000	0.06529199792191800
1.5247277439999000	0.17509162035304600	0.06598346945713520
1.5253641079999000	0.18810096641650300	0.06535016493259820
1.5260004719999000	0.14446286259392300	0.06967943508467460
1.5266368359999000	0.16232632190421300	0.06883576124978700
1.5272731999999000	0.2143990966839850	0.06805390494302510
1.5279095639999000	0.1837963524710790	0.0636031949828618
1.528545927999900	0.2600780443161580	0.06503142947559330
1.529182291999900	0.24623169950678600	0.06556660181736790
1.529818655999900	0.1763797459149080	0.06580247854421030
1.5304550199999000	0.21838073839832400	0.0666908833306862
1.5310913839999000	0.10096411663349800	0.06523536728583630
1.5317277479999000	0.1868836731646660	0.06222691251446350
1.5323641119999000	0.16110655263586000	0.062396208191758700
1.5330004759999000	0.15145361221614500	0.06505033471853210
1.5336368399999000	0.14650250469802200	0.06570029066455940
1.5342732039999000	0.1530104348256430	0.06802703047386110
1.5349095679999000	0.1667737917383780	0.06928957017040790
1.5355459319999	0.13605400305072000	0.08252747822434290
1.5361822959999	0.12207973077526100	0.06549458797670160
1.5368186599999	0.1224600705034500	0.07193884553757320
1.5374550239999	0.21403612565542200	0.06506397732918400
1.5380913879999000	0.13411407162360400	0.0685636905970537
1.5387277519999000	0.19209080580338000	0.06793380890043350
1.5393641159999000	0.1999283215327740	0.07214459049195870
1.5400004799999000	0.17581988671339200	0.07158808308840800
1.5406368439999000	0.0896656304406187	0.07070035793345040
1.5412732079999000	0.12492337086620100	0.06688944217022680
1.5419095719999000	0.13373919457088200	0.07505660576626640
1.5425459359999000	0.23765919017311100	0.06796238913129570
1.5431822999999000	0.2586477689033590	0.0681193592303129
1.543818663999900	0.21211020437466000	0.0661614104992812
1.5444550279999000	0.2341562672158890	0.06807510796720870
1.5450913919999000	0.1845103818434150	0.07314937673104970
1.545727755999900	0.11769306385055800	0.07120057390648630
1.5463641199999000	0.12600268229247600	0.07405460464153430
1.5470004839999000	0.16814667597875500	0.07407253214848770
1.5476368479999000	0.27671377322369600	0.0805222313634583
1.5482732119999000	0.15137605855344800	0.07609118480745110
1.5489095759999000	0.2655673423247750	0.07984876311363730
1.5495459399999000	0.44756151303585000	0.08022407083909190
1.5501823039999000	0.36762783287565	0.07500142641740100
1.5508186679999000	0.37773933993137600	0.07556922021065050
1.551455031999900	0.24403467194021000	0.08262074827706590
1.552091395999900	0.17552006720023500	0.07685832160312440
1.5527277599999000	0.20564900288323100	0.07759828645448450
1.553364123999900	0.043638430938546200	0.07473900189379880
1.5540004879999000	0.05720614772897160	0.07089176560908320
1.5546368519999000	0.08507602564101790	0.07200415084864060
1.5552732159999000	0.09017132530726000	0.06966075182268400
1.5559095799999000	0.07986120508857150	0.06880157083880730
1.5565459439999000	0.2541282620970230	0.06489065237257180
1.5571823079999000	0.23882942718444400	0.06133996604326980
1.5578186719999000	0.16132363042763400	0.06174382241246360
1.5584550359999000	0.17650613890565700	0.06335103139509950
1.5590913999999000	0.337181209374574	0.06829892399651230
1.5597277639999000	0.24820577382585700	0.07654157541601030
1.5603641279999000	0.16727808931130200	0.06665411994630450
1.5610004919999000	0.08023612948606030	0.0806605697621613
1.561636855999900	0.17576060345101100	0.06955558883463260
1.562273219999900	0.17077194096137100	0.06941757758933430
1.562909583999900	0.12681042621001400	0.06791576128546790
1.5635459479999000	0.2897166076396870	0.08108780975972450
1.5641823119999000	0.16741323824462500	0.06583671452037380
1.5648186759999000	0.11515292657041200	0.06766840048322260
1.5654550399999000	0.15287302743721600	0.06642185306821870
1.5660914039999000	0.1967845282193790	0.06554823325344330
1.5667277679999000	0.23060802593156700	0.06738160414993400
1.5673641319999000	0.2584391044079430	0.06726643366246570
1.5680004959999000	0.19370583173921400	0.06597011543332530
1.5686368599999000	0.17009928490662600	0.07112005372509990
1.569273223999900	0.22982099215407700	0.0701356884946116
1.569909587999900	0.20683107217513200	0.06874710794636630
1.570545951999900	0.2032682218506090	0.068446294785187
1.5711823159999000	0.17258521055165400	0.06769364669180820
1.5718186799999000	0.2608784691879780	0.08214445918821740
1.5724550439999000	0.22061215658449000	0.06514583594029840
1.5730914079999000	0.1502153466065140	0.07305272760445080
1.5737277719999000	0.15231594993496500	0.0653318797577079
1.5743641359999000	0.217278711381216	0.06477844365056640
1.5750004999999000	0.2664187523475840	0.06741381425383410
1.5756368639999000	0.2547232045314300	0.06817239675237960
1.5762732279999000	0.17679556692156800	0.07179504089987970
1.5769095919999000	0.18570391239472500	0.06981272870764630
1.5775459559999000	0.21693119126513500	0.07416748724427420
1.5781823199999000	0.1545534099605380	0.06320642425898740
1.578818683999900	0.10495170632676300	0.06428661712650990
1.5794550479998900	0.2136515212807190	0.06540639607491170
Fig1f: Figure1f
obs_wave	flux	error
1.9708403800000000	0.06355499074257380	0.03042017149040960
1.97190856	0.04029830341031210	0.031062415518921000
1.97297674	0.16340353750153100	0.030383224042895400
1.9740449200000000	0.150729418455861	0.032856959324186700
1.9751131	0.10813584323710900	0.030641248971840200
1.97618128	0.10653182050383800	0.03158431603960270
1.9772494600000000	0.06267216905136560	0.02867136925703190
1.9783176400000000	0.039871670462058900	0.030880620646359400
1.9793858200000000	0.09253521056714160	0.031751802383063900
1.980454	0.06434955436515080	0.03428706856125660
1.98152218	0.15020981008144400	0.04292583284698040
1.98259036	0.04987012187317540	0.031499116194892600
1.9836585400000000	0.10175285219849400	0.03109159220480500
1.9847267200000000	0.12123441472034300	0.03217064316903950
1.9857949	0.10913278372844300	0.03154782778081330
1.9868630800000000	0.03574385407961030	0.03001736891059840
1.9879312600000000	0.0973454645126386	0.031587877253919800
1.98899944	0.07598562812106110	0.02853402746965250
1.99006762	0.06350976738496060	0.03159805578993120
1.9911358000000000	0.1407449477085040	0.03188419273384100
1.9922039800000000	0.10050225289879500	0.030797498984902600
1.9932721600000000	0.08678487992424360	0.03549341571523840
1.99434034	0.012821355214902300	0.028872543643424900
1.99540852	0.02873504567820260	0.03207643439031150
1.9964767	0.09982707486528760	0.0292309562506366
1.9975448800000000	0.06556136834623050	0.029986592574396100
1.9986130600000000	0.06684786082223340	0.031980073576613100
1.99968124	0.012329111678752600	0.031228176664474600
2.00074942	0.11445405429304900	0.027592713420271100
2.0018176	0.12113669124035100	0.02808463073387730
2.00288578	0.06772146324304130	0.028446424234977900
2.00395396	0.07355636200258240	0.031534411625049300
2.0050221400000000	0.025450766893814100	0.02949777550651710
2.0060903200000000	0.12480631852893000	0.028585082027832800
2.0071585000000000	0.12183755115962400	0.026695762903713300
2.00822668	0.11421493524030200	0.031530168745885700
2.00929486	0.12121094030493200	0.029112477851193600
2.01036304	0.11951372982078300	0.031226809761824800
2.01143122	0.138560440014831	0.03072117670015410
2.0124994000000000	0.10022772802776300	0.03214348445486490
2.0135675800000000	0.09349577797540290	0.028358677452240800
2.01463576	0.08667857981496120	0.02895239159158220
2.01570394	0.11712734810993900	0.030779256095010400
2.01677212	0.1535415039196280	0.03225830170569720
2.0178403	0.07792961575497440	0.029577253392566800
2.01890848	0.12281179404270700	0.029724700899229500
2.0199766600000000	0.08984941463871650	0.029265116461061200
