# Supplementary material for: A small and vigorous black hole in the early Universe
Source: Nature. 2024 Jan 17;627(8002):59–63. doi: 10.1038/s41586-024-07052-5 (PMC10917688; doi:10.1038/s41586-024-07052-5)
Supplement: Supplementary file 2 — Figure 2 data [file 41586_2024_7052_MOESM2_ESM.csv]

# AGN models at Z = 0.1 Z_sun
# log T_AGN (K)	log U	log n_H (cm^-3)	NIV1483/NIV1486	NIII1754/NIII
5.0	-3.0	0.0	1.4921283053475118	0.1275130726605791
5.0	-3.0	1.0	1.491955590381308	0.12678393443833288
5.0	-3.0	2.0	1.4901551312649164	0.12063647445606
5.0	-3.0	3.0	1.47281993204983	0.09831358937599033
5.0	-3.0	4.0	1.3171319375207708	0.08438067360776612
5.0	-3.0	5.0	0.6438192483163154	0.08221372999280253
5.0	-3.0	6.0	0.1078902281403108	0.08201464778985612
5.0	-3.0	7.0	0.01180947300055669	0.08242550505050505
5.0	-3.0	8.0	0.0012330221336410365	0.08656491269747
5.0	-3.0	9.0	0.00015368319588732998	0.11269174854622017
5.0	-3.0	10.0	4.503935620300751e-05	0.17571528519350446
5.0	-3.0	11.0	3.4111087180223516e-05	0.2125793421811887
5.0	-3.0	12.0	3.3030643243957204e-05	0.21813598759048605
5.0	-3.0	13.0	3.293553542887587e-05	0.21873186217026167
5.0	-3.0	14.0	3.297295795002918e-05	0.2185076727789159
5.0	-2.0	0.0	1.5048324555819201	0.12704165977847579
5.0	-2.0	1.0	1.505222641509434	0.1262487257900102
5.0	-2.0	2.0	1.503766980221553	0.11993704092339978
5.0	-2.0	3.0	1.488640642650935	0.09784153625160656
5.0	-2.0	4.0	1.3536327625700797	0.08417435620246322
5.0	-2.0	5.0	0.7189492629413781	0.08202563072766439
5.0	-2.0	6.0	0.13176734849933092	0.08182322998611753
5.0	-2.0	7.0	0.014826582232412564	0.08222712658710697
5.0	-2.0	8.0	0.0015500964966798602	0.08633939488540285
5.0	-2.0	9.0	0.0001860169354053791	0.11224708599076313
5.0	-2.0	10.0	4.844321599869929e-05	0.17565683026427306
5.0	-2.0	11.0	3.4640255629760876e-05	0.2121118076676391
5.0	-2.0	12.0	3.318733671430767e-05	0.2181967362567235
5.0	-2.0	13.0	3.301110906524274e-05	0.21859006703668998
5.0	-2.0	14.0	3.2955832389580974e-05	0.2177652955844941
5.0	-1.0	0.0	1.5223273368952501	0.1266439909297052
5.0	-1.0	1.0	1.5284368525974281	0.12528741047870337
5.0	-1.0	2.0	1.5270858343337335	0.11658280811397702
5.0	-1.0	3.0	1.5084412452228118	0.0947116493656286
5.0	-1.0	4.0	1.3540766646094768	0.08363492353622129
5.0	-1.0	5.0	0.7128813806160345	0.08189295506019789
5.0	-1.0	6.0	0.1435332587557009	0.08177491894153331
5.0	-1.0	7.0	0.01658044972620296	0.08243471353390924
5.0	-1.0	8.0	0.0017248342771851266	0.08837949858471492
5.0	-1.0	9.0	0.00020341685903226166	0.12053183890995
5.0	-1.0	10.0	5.118794569391114e-05	0.1844137273593899
5.0	-1.0	11.0	3.478130535495299e-05	0.21398346303501944
5.0	-1.0	12.0	3.318470201544067e-05	0.2183767341790934
5.0	-1.0	13.0	3.3195815817773e-05	0.21800468447673038
5.0	-1.0	14.0	3.3125806451612906e-05	0.2175114747555378
6.0	-3.0	0.0	1.4963243639665438	0.12738279510612582
6.0	-3.0	1.0	1.4962954629465937	0.12668450058328976
6.0	-3.0	2.0	1.4946290675180471	0.12074972481140744
6.0	-3.0	3.0	1.4779657935798578	0.09864452160816634
6.0	-3.0	4.0	1.3295446802131456	0.08442001516300228
6.0	-3.0	5.0	0.6658620689655173	0.08217890001215904
6.0	-3.0	6.0	0.11324024774530045	0.08197748320319594
6.0	-3.0	7.0	0.012366953651246824	0.08237555028784288
6.0	-3.0	8.0	0.001283080861958609	0.08641882274135476
6.0	-3.0	9.0	0.00015840270667319593	0.1121502869440459
6.0	-3.0	10.0	4.554171562867215e-05	0.17503254920301853
6.0	-3.0	11.0	3.418461067455863e-05	0.21240193030760576
6.0	-3.0	12.0	3.3150674036664414e-05	0.21789407360735333
6.0	-3.0	13.0	3.303831338763268e-05	0.21859167945607869
6.0	-3.0	14.0	3.3055742529311394e-05	0.21869416460748908
6.0	-2.0	0.0	1.5051260402846458	0.12694166525351874
6.0	-2.0	1.0	1.5064214435942183	0.12617617003883097
6.0	-2.0	2.0	1.5053493030987597	0.12028774585221838
6.0	-2.0	3.0	1.4918862400669177	0.09866590348714337
6.0	-2.0	4.0	1.3722945390125547	0.0843518986179347
6.0	-2.0	5.0	0.7734212640970932	0.0820018323408154
6.0	-2.0	6.0	0.14913776602223883	0.08178502373000528
6.0	-2.0	7.0	0.01681627944808412	0.08217955416231278
6.0	-2.0	8.0	0.0017460749094760342	0.08618295125751169
6.0	-2.0	9.0	0.00020561870166393252	0.11148244598765432
6.0	-2.0	10.0	5.03856220554877e-05	0.17504153590548274
6.0	-2.0	11.0	3.49044840141653e-05	0.21144640109420415
6.0	-2.0	12.0	3.316667194076137e-05	0.2181969207730825
6.0	-2.0	13.0	3.296072134387352e-05	0.21891816184817703
6.0	-2.0	14.0	3.289919479033748e-05	0.2183212221777193
6.0	-1.0	0.0	1.5147403049281962	0.12652566904944762
6.0	-1.0	1.0	1.5195898054592067	0.12481949458483754
6.0	-1.0	2.0	1.5189587395920388	0.11482819098608452
6.0	-1.0	3.0	1.499027969396714	0.0928722342480136
6.0	-1.0	4.0	1.3316205533596837	0.08330361868679834
6.0	-1.0	5.0	0.6855616425951917	0.08190860744534173
6.0	-1.0	6.0	0.15207178905420538	0.0818458123001295
6.0	-1.0	7.0	0.01846718200627039	0.08272273661178857
6.0	-1.0	8.0	0.0018833172974796635	0.09043107531975367
6.0	-1.0	9.0	0.00021964504443459904	0.12799666908260984
6.0	-1.0	10.0	5.578378877400295e-05	0.1945756732173865
6.0	-1.0	11.0	3.519329896907216e-05	0.2139265874411082
6.0	-1.0	12.0	3.306563500533618e-05	0.21928430565394705
6.0	-1.0	13.0	3.316312136771427e-05	0.21881110132975026
6.0	-1.0	14.0	3.3484435224668025e-05	0.21762934409444076
7.0	-3.0	0.0	1.4970562238767957	0.12734969793608372
7.0	-3.0	1.0	1.496980393238287	0.12665364279192237
7.0	-3.0	2.0	1.495370182074538	0.12082755678788525
7.0	-3.0	3.0	1.4790307303725532	0.09885473376709601
7.0	-3.0	4.0	1.333548479632817	0.08445759589079337
7.0	-3.0	5.0	0.6746242774566474	0.08217048409196345
7.0	-3.0	6.0	0.11566937852019449	0.08196030742290106
7.0	-3.0	7.0	0.01261829400216355	0.0823548861131521
7.0	-3.0	8.0	0.0013066984151768287	0.08632743362831859
7.0	-3.0	9.0	0.0001607918055442647	0.11173977328733366
7.0	-3.0	10.0	4.587992797573919e-05	0.1743095329796618
7.0	-3.0	11.0	3.505256116207951e-05	0.209813834532802
7.0	-3.0	12.0	3.3251064354908376e-05	0.2177197041285151
7.0	-3.0	13.0	3.302967669499094e-05	0.2187283553071268
7.0	-3.0	14.0	3.298289209595718e-05	0.21861662623161857
7.0	-2.0	0.0	1.50839632462771	0.12678509764800674
7.0	-2.0	1.0	1.5138016317480172	0.1259935329091478
7.0	-2.0	2.0	1.5157599414491338	0.1209580838323353
7.0	-2.0	3.0	1.5084578207381372	0.1012679368758308
7.0	-2.0	4.0	1.4505466564963132	0.0858738252770871
7.0	-2.0	5.0	1.0231210371148176	0.08204595997034841
7.0	-2.0	6.0	0.31915952696995287	0.08167731127630615
7.0	-2.0	7.0	0.04897728571247191	0.08206386851249241
7.0	-2.0	8.0	0.005269340324166268	0.08603967670830272
7.0	-2.0	9.0	0.000558647614791056	0.1103621938599517
7.0	-2.0	10.0	8.439960392213688e-05	0.17316788158700128
7.0	-2.0	11.0	3.663475100358034e-05	0.2086380113930606
7.0	-2.0	12.0	3.291728948679621e-05	0.21831785650913824
7.0	-2.0	13.0	3.290684161199625e-05	0.21858438242803063
7.0	-2.0	14.0	3.301027557216254e-05	0.21781539927684504
7.0	-1.0	0.0	1.5374666666666665	0.12607165844239432
7.0	-1.0	1.0	1.5370069388010252	0.12310646468956689
7.0	-1.0	2.0	1.5252746523283216	0.10978185834598923
7.0	-1.0	3.0	1.4871989773002106	0.08928542786109553
7.0	-1.0	4.0	1.2065292891873118	0.08261640416559084
7.0	-1.0	5.0	0.45537406371266137	0.08180755779237396
7.0	-1.0	6.0	0.08039429755858293	0.08186797752808989
7.0	-1.0	7.0	0.009466778677256758	0.08339221687800612
7.0	-1.0	8.0	0.0010249086410042115	0.09562150837988827
7.0	-1.0	9.0	0.000130371092080748	0.14452196910242213
7.0	-1.0	10.0	4.322874888272638e-05	0.2021630615640599
7.0	-1.0	11.0	3.386114709692616e-05	0.21601933037476526
7.0	-1.0	12.0	3.2917802227381316e-05	0.2188480195921443
7.0	-1.0	13.0	3.3194968553459116e-05	0.21805776385051173
7.0	-1.0	14.0	3.341561263720956e-05	0.21738791699128834
# AGN models at Z = 1.0 Z_sun
# log T_AGN (K)	log U	log n_H (cm^-3)	NIV1483/NIV1486	NIII1754/NIII
5.0	-3.0	0.0	1.4650410012947777	0.12882283557442795
5.0	-3.0	1.0	1.4654054054054053	0.1278015297117082
5.0	-3.0	2.0	1.465666290802903	0.1198750830564784
5.0	-3.0	3.0	1.4449048152295634	0.09654578333862811
5.0	-3.0	4.0	1.2364841597796143	0.08445162406969364
5.0	-3.0	5.0	0.5201712869055668	0.08258625139808999
5.0	-3.0	6.0	0.08524766801095958	0.08228910224848186
5.0	-3.0	7.0	0.009885332647193726	0.08264138758188025
5.0	-3.0	8.0	0.0010652045488111063	0.08716211793965574
5.0	-3.0	9.0	0.00013782042494859493	0.11492627431041057
5.0	-3.0	10.0	4.359159721040994e-05	0.17823798429545257
5.0	-3.0	11.0	3.39775641025641e-05	0.21296105694556206
5.0	-3.0	12.0	3.2989051682498794e-05	0.21828791038830173
5.0	-3.0	13.0	3.290766208251473e-05	0.21875682523041978
5.0	-3.0	14.0	3.296695135536576e-05	0.21841811287505702
5.0	-2.0	0.0	1.4843083062128968	0.12818761013962315
5.0	-2.0	1.0	1.484122355934899	0.12722425933007897
5.0	-2.0	2.0	1.4820887991927347	0.1192099088356349
5.0	-2.0	3.0	1.4605406245145254	0.09581305965572229
5.0	-2.0	4.0	1.275796988470849	0.08405235694702397
5.0	-2.0	5.0	0.5787853777640222	0.08232647462277093
5.0	-2.0	6.0	0.09650572477856989	0.08211325028312572
5.0	-2.0	7.0	0.011043712137037812	0.08254954751936237
5.0	-2.0	8.0	0.0011887359624910198	0.08731927983352936
5.0	-2.0	9.0	0.0001512856198462127	0.11575511644318984
5.0	-2.0	10.0	4.5356332456475026e-05	0.17908796423031298
5.0	-2.0	11.0	3.442774345583084e-05	0.21320840534885838
5.0	-2.0	12.0	3.329820517042648e-05	0.21829720318993598
5.0	-2.0	13.0	3.3210212844545e-05	0.21878940731399749
5.0	-2.0	14.0	3.3193551823314276e-05	0.21867088200897045
5.0	-1.0	0.0	1.5028270618054203	0.1277059277373122
5.0	-1.0	1.0	1.5062070787110406	0.1263459594616162
5.0	-1.0	2.0	1.5048386127306606	0.1164425878909914
5.0	-1.0	3.0	1.4853517241379313	0.0938446427993222
5.0	-1.0	4.0	1.3233643181103776	0.08377302227679355
5.0	-1.0	5.0	0.6633875338753388	0.08231945722171113
5.0	-1.0	6.0	0.11662033238215376	0.0821695822389613
5.0	-1.0	7.0	0.013058210251954822	0.08302939120391478
5.0	-1.0	8.0	0.0013899749042398627	0.09068902008275306
5.0	-1.0	9.0	0.00017460534008965112	0.1274204788690328
5.0	-1.0	10.0	5.007733887733887e-05	0.18893572525569388
5.0	-1.0	11.0	3.626679525677838e-05	0.2173767170981832
5.0	-1.0	12.0	3.487266292221282e-05	0.22157346751479476
5.0	-1.0	13.0	3.4575913552223534e-05	0.2232600252567371
5.0	-1.0	14.0	3.511617749825297e-05	0.22380342202457223
6.0	-3.0	0.0	1.4816165525454004	0.12812163964041465
6.0	-3.0	1.0	1.4814373635100258	0.1272202547496527
6.0	-3.0	2.0	1.47943627988594	0.11995451569553083
6.0	-3.0	3.0	1.4573333333333331	0.09690991774057417
6.0	-3.0	4.0	1.2683599282409592	0.08430307178916746
6.0	-3.0	5.0	0.5641056811735149	0.08237445009426957
6.0	-3.0	6.0	0.09338415140937048	0.0821115191612234
6.0	-3.0	7.0	0.0106684084731465	0.08250409690662432
6.0	-3.0	8.0	0.0011380559833318235	0.0868714616392894
6.0	-3.0	9.0	0.00014505811413090974	0.11392999929859016
6.0	-3.0	10.0	4.435238943561455e-05	0.17710652428210255
6.0	-3.0	11.0	3.4070488483928116e-05	0.21288695542525693
6.0	-3.0	12.0	3.30809765208111e-05	0.21810990647247686
6.0	-3.0	13.0	3.300838552612414e-05	0.21855608789030234
6.0	-3.0	14.0	3.303788459432826e-05	0.21846135943795547
6.0	-2.0	0.0	1.4871841890790545	0.12788749711826636
6.0	-2.0	1.0	1.4872590578261218	0.1268623827125391
6.0	-2.0	2.0	1.4851400103075072	0.11884423779475259
6.0	-2.0	3.0	1.464466628515716	0.09564316514532116
6.0	-2.0	4.0	1.293926937995716	0.0839570847826998
6.0	-2.0	5.0	0.6121947892511254	0.08221348691227108
6.0	-2.0	6.0	0.1024772763417051	0.0820282136173888
6.0	-2.0	7.0	0.011557674125433343	0.08251113698491445
6.0	-2.0	8.0	0.001233467846914866	0.08736414996296256
6.0	-2.0	9.0	0.00015548599253778535	0.11612486398258977
6.0	-2.0	10.0	4.578512396694215e-05	0.1800522389226895
6.0	-2.0	11.0	3.4725015081439776e-05	0.2133225971744382
6.0	-2.0	12.0	3.352530301269113e-05	0.21830771497323578
6.0	-2.0	13.0	3.337084917617237e-05	0.21875550102685834
6.0	-2.0	14.0	3.3265867875647664e-05	0.2187467362924282
6.0	-1.0	0.0	1.4960249159904926	0.12750288202178026
6.0	-1.0	1.0	1.4980255883746643	0.12490235651125985
6.0	-1.0	2.0	1.495130622971093	0.11052362670248018
6.0	-1.0	3.0	1.4649141254819487	0.08933702818418218
6.0	-1.0	4.0	1.2343359092678046	0.08300609721989148
6.0	-1.0	5.0	0.5151130839146059	0.08216367628132333
6.0	-1.0	6.0	0.07600010111606861	0.08211305628272252
6.0	-1.0	7.0	0.00796740246406571	0.08321638714955477
6.0	-1.0	8.0	0.0008518573441091421	0.09250299401197605
6.0	-1.0	9.0	0.00011977286401925391	0.1340716443116495
6.0	-1.0	10.0	4.593078545143818e-05	0.20026546323334218
6.0	-1.0	11.0	3.6661493792551065e-05	0.21770513272553266
6.0	-1.0	12.0	3.492991968323247e-05	0.22023636656986126
6.0	-1.0	13.0	3.497092862284733e-05	0.22173942608459132
6.0	-1.0	14.0	3.524077523681186e-05	0.2224879152524941
7.0	-3.0	0.0	1.4856601731601733	0.1278300928121401
7.0	-3.0	1.0	1.4855152996962286	0.12699722821065598
7.0	-3.0	2.0	1.4836279339321934	0.12024326672458732
7.0	-3.0	3.0	1.4635135135135133	0.09747269116186692
7.0	-3.0	4.0	1.2894704882195773	0.08429166024356405
7.0	-3.0	5.0	0.599250149970006	0.08225220846793792
7.0	-3.0	6.0	0.10124898673151585	0.08202810225156594
7.0	-3.0	7.0	0.011478058632719262	0.08242190250428334
7.0	-3.0	8.0	0.001216635598770719	0.08657589148083444
7.0	-3.0	9.0	0.000153076171875	0.11272397132332224
7.0	-3.0	10.0	4.524109589041096e-05	0.1754703094939896
7.0	-3.0	11.0	3.4290732068030564e-05	0.21213188932571767
7.0	-3.0	12.0	3.318179904870144e-05	0.21795628516093332
7.0	-3.0	13.0	3.307459698886262e-05	0.21835400225479143
7.0	-3.0	14.0	3.3047998379801524e-05	0.21814924047822914
7.0	-2.0	0.0	1.499097765233887	0.12733088205142226
7.0	-2.0	1.0	1.5002959882211866	0.12637509735202493
7.0	-2.0	2.0	1.4989178971591375	0.11927915143351933
7.0	-2.0	3.0	1.4826093521920773	0.09679410066403618
7.0	-2.0	4.0	1.3429445530168929	0.08404887601204723
7.0	-2.0	5.0	0.7149327039612171	0.08205764595334394
7.0	-2.0	6.0	0.1351263464534923	0.08186944091486657
7.0	-2.0	7.0	0.01587581584053625	0.08229490098668323
7.0	-2.0	8.0	0.0017062703247377822	0.08667336683417085
7.0	-2.0	9.0	0.00020568362388595905	0.1132036036036036
7.0	-2.0	10.0	5.152114533295658e-05	0.17688654353562006
7.0	-2.0	12.0	3.3829597094670396e-05	0.21831117927743696
7.0	-2.0	13.0	3.366952789699571e-05	0.21853965934517558
7.0	-2.0	14.0	3.367998189430802e-05	0.21854817876517696
7.0	-1.0	0.0	1.5062003261967019	0.12672141142399876
7.0	-1.0	1.0	1.507654886249821	0.12285064151771027
7.0	-1.0	2.0	1.5019529433646424	0.10524322559582108
7.0	-1.0	3.0	1.4547246519650117	0.08685737554718517
7.0	-1.0	4.0	1.13232848507246	0.08248135111570382
7.0	-1.0	5.0	0.37962078119074705	0.0819753671245855
7.0	-1.0	13.0	3.3973509933774834e-05	0.2200296421765827
7.0	-1.0	14.0	3.413815756228208e-05	0.220611968239623
# SF models at Z = 0.1 Z_sun
# log t_* (yr)	log U	log n_H (cm^-3)	NIV1483/NIV1486	NIII1754/NIII
6.0	-3.0	0.0	1.4887718458223607	0.12760531135531136
6.0	-3.0	1.0	1.4886255514228872	0.12688743438532823
6.0	-3.0	2.0	1.4868365716208258	0.12083378287983083
6.0	-3.0	3.0	1.468891038039974	0.09856768520163439
6.0	-3.0	4.0	1.310355871886121	0.08446358170164968
6.0	-3.0	5.0	0.63300188622127	0.08225465008734971
6.0	-3.0	6.0	0.10430898581187599	0.08205047263288964
6.0	-3.0	7.0	0.011357329373815984	0.08245872184876553
6.0	-3.0	8.0	0.0011870197203962595	0.0865760940942986
6.0	-3.0	9.0	0.00014906413301662709	0.11260884977575018
6.0	-3.0	10.0	4.4473233202434454e-05	0.17569086113977755
6.0	-3.0	11.0	3.39388679245283e-05	0.2129422158487087
6.0	-3.0	12.0	3.293532338308458e-05	0.2184873949579832
6.0	-3.0	13.0	3.273885926059839e-05	0.2192019296313775
6.0	-3.0	14.0	3.284284739595179e-05	0.21876357081404402
6.0	-2.0	0.0	1.495167327783675	0.12738095238095237
6.0	-2.0	1.0	1.4960749009722722	0.12665357323872276
6.0	-2.0	2.0	1.494673855865334	0.12082786218970801
6.0	-2.0	3.0	1.478204172876304	0.09893892339544515
6.0	-2.0	4.0	1.3317269531692935	0.08449519230769231
6.0	-2.0	5.0	0.6735477676428229	0.08217908578584847
6.0	-2.0	6.0	0.11747374878215999	0.0819451273478218
6.0	-2.0	7.0	0.013193737579370849	0.08230963146732824
6.0	-2.0	8.0	0.0013998595662836964	0.08610410036943561
6.0	-2.0	9.0	0.0001712591421229492	0.11076685615329594
6.0	-2.0	10.0	4.6471796329066507e-05	0.17411458333333332
6.0	-2.0	11.0	3.4101005594899534e-05	0.21304067602406188
6.0	-2.0	12.0	3.2984018862981396e-05	0.21840404349823864
6.0	-2.0	13.0	3.2786632549249316e-05	0.21911031763743213
6.0	-2.0	14.0	3.2897301802831296e-05	0.21853829139210895
6.0	-1.0	0.0	1.4990031717263255	0.12709249697201502
6.0	-1.0	1.0	1.5007896929524567	0.12597216243363468
6.0	-1.0	2.0	1.500147681401989	0.11931073537739666
6.0	-1.0	3.0	1.4838239314681492	0.09763199438694965
6.0	-1.0	4.0	1.346493301812451	0.08435798381162621
6.0	-1.0	5.0	0.7431480434000103	0.0821240836760236
6.0	-1.0	6.0	0.1548160984946459	0.08188662533215235
6.0	-1.0	7.0	0.020157263886714332	0.08227426889358161
6.0	-1.0	8.0	0.0022514409750230995	0.08614491321267527
6.0	-1.0	9.0	0.00028710982115263164	0.10931524975190209
6.0	-1.0	10.0	6.0913674868898745e-05	0.17352006930407163
6.0	-1.0	11.0	3.468214578568037e-05	0.21338621864961468
6.0	-1.0	12.0	3.306118075645559e-05	0.21891266871294623
6.0	-1.0	13.0	3.296706144556457e-05	0.21917729800457966
6.0	-1.0	14.0	3.341311799221519e-05	0.2183556678906958
7.0	-3.0	0.0	1.4885529791605516	0.12762637572061555
7.0	-3.0	1.0	1.4884709006417347	0.126907774955607
7.0	-3.0	2.0	1.4867027027027027	0.12085780508112244
7.0	-3.0	3.0	1.468593890754238	0.09858578425736426
7.0	-3.0	4.0	1.3095995373716929	0.08447525023370346
7.0	-3.0	5.0	0.6318130471618186	0.08226282173700851
7.0	-3.0	6.0	0.10394752440036353	0.0820593525179856
7.0	-3.0	7.0	0.011320448435042865	0.08246722551367705
7.0	-3.0	8.0	0.0011864254208299575	0.08656972901520159
7.0	-3.0	9.0	0.0001492916818016709	0.11249961572750468
7.0	-3.0	10.0	4.4515359531029924e-05	0.17547648150663225
7.0	-3.0	11.0	3.3931768520476496e-05	0.21290403722802162
7.0	-3.0	12.0	3.29124854142357e-05	0.21849140502141967
7.0	-3.0	14.0	3.284023449094687e-05	0.21869149048069844
7.0	-2.0	0.0	1.4947902270187121	0.12740982115792662
7.0	-2.0	1.0	1.4958997369642582	0.1266791418833122
7.0	-2.0	2.0	1.4945640737883146	0.12082866741321388
7.0	-2.0	3.0	1.4779172477917246	0.0988630174291939
7.0	-2.0	4.0	1.3287103746397695	0.08449141900376728
7.0	-2.0	5.0	0.6680788784470806	0.08219516958531346
7.0	-2.0	6.0	0.11573751451800234	0.08195936656652579
7.0	-2.0	7.0	0.012996398919675904	0.08232502476064708
7.0	-2.0	8.0	0.0013824119343111444	0.08612938390407096
7.0	-2.0	9.0	0.00017017142972186708	0.11073548685529257
7.0	-2.0	10.0	4.6336268474505836e-05	0.1740083945435467
7.0	-2.0	11.0	3.3947409246044054e-05	0.21307652571765923
7.0	-2.0	12.0	3.2779706485718796e-05	0.21835037752078754
7.0	-2.0	13.0	3.268661097915722e-05	0.21890358637346588
7.0	-2.0	14.0	3.288254622769151e-05	0.21837157865634504
7.0	-1.0	0.0	1.500478492380929	0.12712893753336893
7.0	-1.0	1.0	1.5039617079964305	0.12597977710532143
7.0	-1.0	2.0	1.503827153791868	0.11883422633544405
7.0	-1.0	3.0	1.484824518042511	0.09674224654678133
7.0	-1.0	4.0	1.323659780881492	0.08417511438055082
7.0	-1.0	5.0	0.6671588272516347	0.0821408378308918
7.0	-1.0	6.0	0.13298539736778878	0.08192918192918193
7.0	-1.0	7.0	0.017160092891614354	0.0823555248792119
7.0	-1.0	8.0	0.0020079132608462284	0.08650276582667486
7.0	-1.0	9.0	0.0002547841145568055	0.11152647975077881
7.0	-1.0	10.0	5.748713320486865e-05	0.17656377058009737
7.0	-1.0	11.0	3.429636076810096e-05	0.21408802934311438
7.0	-1.0	12.0	3.257561642134029e-05	0.21846714728214686
7.0	-1.0	13.0	3.312243221035333e-05	0.2189723634053367
7.0	-1.0	14.0	3.372532894736842e-05	0.21823055559393698
8.0	-3.0	0.0	1.487152701986342	0.1276774439843773
8.0	-3.0	1.0	1.486946005548837	0.12695151330545787
8.0	-3.0	2.0	1.485096644332313	0.12084033613445379
8.0	-3.0	3.0	1.4669584698462854	0.09849995809938826
8.0	-3.0	4.0	1.3076344157425237	0.08448336157964113
8.0	-3.0	5.0	0.6299555116164113	0.08228752393577847
8.0	-3.0	6.0	0.10362488874504411	0.08208183594981401
8.0	-3.0	7.0	0.011280416967565701	0.08248966942148761
8.0	-3.0	8.0	0.001179599322799097	0.08662050865894297
8.0	-3.0	9.0	0.0001482855163655256	0.11272962060310647
8.0	-3.0	10.0	4.439830774052021e-05	0.175858458961474
8.0	-3.0	11.0	3.393758457011534e-05	0.21295712010577242
8.0	-3.0	14.0	3.296899505368561e-05	0.21806743286671387
8.0	-2.0	0.0	1.488241346365841	0.12759899991934834
8.0	-2.0	1.0	1.4879697413372375	0.1268760539629005
8.0	-2.0	2.0	1.4863625339007343	0.12069770635901664
8.0	-2.0	3.0	1.4692217192765558	0.09839950542656958
8.0	-2.0	4.0	1.3150207691276965	0.08449411295150669
8.0	-2.0	5.0	0.6485557155137592	0.0823038800918651
8.0	-2.0	6.0	0.11180278399688502	0.0820627802690583
8.0	-2.0	7.0	0.012572192683625713	0.08242448446122567
8.0	-2.0	8.0	0.0013239663648819278	0.08639242594180906
8.0	-2.0	9.0	0.00016372679384237714	0.1118264218599555
8.0	-2.0	10.0	4.5152829617673764e-05	0.17702905704107472
8.0	-2.0	11.0	3.398489250435793e-05	0.2135433189817962
8.0	-2.0	12.0	3.289900306051332e-05	0.21823636363636364
8.0	-2.0	13.0	3.300928926333981e-05	0.2182492973648178
8.0	-2.0	14.0	3.319848975188781e-05	0.2178119237861094
8.0	-1.0	0.0	1.4776766885581731	0.12771808413767982
8.0	-1.0	1.0	1.4680677745193875	0.12680043821714812
8.0	-1.0	2.0	1.4624948728465956	0.11831879460745441
8.0	-1.0	3.0	1.4411127327407016	0.09529247131262245
8.0	-1.0	4.0	1.2622730091239258	0.08441558441558443
8.0	-1.0	5.0	0.5955956167510277	0.08270864567716141
8.0	-1.0	6.0	0.10979492041315304	0.08244086601433084
8.0	-1.0	7.0	0.013295929018789144	0.08290638686706368
8.0	-1.0	8.0	0.0014689335560704856	0.08807273147746654
8.0	-1.0	9.0	0.000176159381663113	0.12025637671680837
8.0	-1.0	10.0	4.306648668435984e-05	0.1859572192513369
8.0	-1.0	11.0	3.36552370193831e-05	0.2161192403486924
8.0	-1.0	12.0	3.334346504559271e-05	0.2186748907501821
8.0	-1.0	13.0	3.414034365675481e-05	0.218088788943073
8.0	-1.0	14.0	3.362615626272616e-05	0.2165214289354329
